# Supplementary material for: An evolutionarily stable strategy and the critical point of hog futures trading entities based on replicator dynamic theory: 2006–2015 data for China’s 22 provinces
Source: PLoS One. 2017 Feb 27;12(2):e0172009. doi: 10.1371/journal.pone.0172009 (PMC5328257; doi:10.1371/journal.pone.0172009)
Supplement: S1 File — (XLS) [file pone.0172009.s001.xls]

## Sheet: Sheet1
	Average Weekly Hog Prices
2006-07-14	6.76
2006-07-21	6.96
2006-07-28	7.26
2006-09-15	8.228
2006-09-22	8.54
2006-09-28	8.424
2006-10-14	8.2
2006-10-20	8.162
2006-10-27	8.184
2006-11-03	8.296
2006-11-10	8.602
2006-11-17	8.936
2006-11-24	9.19
2006-12-08	9.662
2006-12-15	9.888
2006-12-22	9.994
2006-12-29	9.984
2007-01-05	9.926
2007-01-12	10.03
2007-01-19	10.064
2007-01-26	10.02
2007-02-02	9.898
2007-02-09	9.468
2007-02-15	9.106
2007-03-02	9.154
2007-03-09	9.052
2007-03-16	8.915
2007-03-23	8.867
2007-03-30	8.92
2007-04-06	8.953
2007-04-13	9.076
2007-04-20	9.482
2007-04-27	9.779
2007-05-11	10.51
2007-05-18	11.277
2007-05-25	12.067
2007-06-01	11.908
2007-06-08	12.062
2007-06-15	12.13
2007-06-22	12.363
2007-06-29	12.639
2007-07-06	13.186
2007-07-13	13.89
2007-07-20	14.478
2007-07-27	14.929
2007-08-03	15.136
2007-08-10	14.936
2007-08-17	14.62
2007-08-24	14.239
2007-08-31	13.757
2007-09-07	13.394
2007-09-14	13.513
2007-09-21	13.299
2007-09-28	12.96
2007-10-12	12.864
2007-10-19	13.088
2007-10-26	13.203
2007-11-02	13.499
2007-11-16	14.519
2007-11-23	14.841
2007-11-30	15.145
2007-12-07	15.499
2007-12-14	15.869
2007-12-21	16.184
2007-12-28	16.335
2008-01-04	16.529
2008-01-11	16.967
2008-01-18	17.118
2008-01-25	16.819
2008-02-01	17.036
2008-02-22	17.257
2008-02-29	17.309
2008-03-07	17.306
2008-03-14	17.352
2008-03-21	17.445
2008-03-28	17.397
2008-04-04	17.398
2008-04-11	17.337
2008-04-18	17.061
2008-04-25	16.805
2008-05-02	16.588
2008-05-09	15.887
2008-05-16	15.522
2008-05-23	15.678
2008-05-30	15.84
2008-06-06	15.77
2008-06-13	15.63
2008-06-20	15.54
2008-06-27	15.55
2008-07-04	15.42
2008-07-11	15.28
2008-07-18	14.92
2008-07-25	14.68
2008-08-01	14.37
2008-08-08	14.4
2008-08-15	14.42
2008-08-22	14.31
2008-08-29	14.1
2008-09-05	13.83
2008-09-12	13.5
2008-09-19	13.09
2008-09-26	12.15
2008-10-10	11.88
2008-10-17	11.95
2008-10-24	11.96
2008-10-31	11.83
2008-11-07	11.71
2008-11-14	11.68
2008-11-21	11.69
2008-11-28	12.02
2008-12-06	12.72
2008-12-12	13.54
2008-12-19	13.45
2008-12-26	13.55
2009-01-02	13.56
2009-01-09	13.605
2009-01-16	13.459
2009-01-23	13.386
2009-02-06	13.02
2009-02-13	12.05
2009-02-20	11.81
2009-02-27	11.58
2009-03-06	11.42
2009-03-20	11.23
2009-03-27	10.66
2009-04-03	10.24
2009-04-10	10.08
2009-04-17	10.05
2009-04-24	10.08
2009-04-30	8.98
2009-05-08	9.45
2009-05-15	9.53
2009-05-22	9.56
2009-05-27	9.59
2009-06-05	9.64
2009-06-12	9.76
2009-06-19	10.23
2009-06-26	10.58
2009-07-03	10.56
2009-07-10	10.67
2009-07-17	10.85
2009-07-24	11.09
2009-07-31	11.29
2009-08-07	11.77
2009-08-14	12.17
2009-08-21	12.25
2009-08-28	12.15
2009-09-04	12.18
2009-09-11	12.25
2009-09-18	12.15
2009-09-25	11.92
2009-09-30	11.75
2009-10-16	11.59
2009-10-23	11.43
2009-10-30	11.37
2009-11-06	11.38
2009-11-13	11.48
2009-11-20	11.71
2009-11-27	12.02
2009-12-04	12.3
2009-12-11	12.69
2009-12-18	12.87
2009-12-25	12.78
2009-12-31	12.63
2010-01-08	12.52
2010-01-15	12.41
2010-01-22	12.16
2010-01-29	11.64
2010-02-05	11.02
2010-02-11	10.76
2010-02-26	10.35
2010-03-05	9.85
2010-03-12	9.96
2010-03-19	9.83
2010-03-26	9.63
2010-04-02	9.48
2010-04-09	9.48
2010-04-16	9.62
2010-04-23	9.91
2010-04-30	10.01
2010-05-07	10.02
2010-05-14	9.88
2010-05-21	9.77
2010-05-28	9.7
2010-06-04	9.75
2010-06-11	9.88
2010-06-18	10.09
2010-06-25	10.37
2010-07-02	10.89
2010-07-09	11.44
2010-07-16	12.15
2010-07-23	12.67
2010-07-30	12.84
2010-08-06	12.76
2010-08-13	12.7
2010-08-20	12.68
2010-08-27	12.68
2010-09-03	12.67
2010-09-10	12.86
2010-09-17	12.9
2010-09-24	12.79
2010-10-01	12.79
2010-10-08	12.82
2010-10-15	12.89
2010-10-22	13.17
2010-10-29	13.44
2010-11-05	13.6
2010-11-12	14.03
2010-11-19	14.49
2010-11-26	14.29
2010-12-03	14.09
2010-12-10	13.97
2010-12-17	13.88
2010-12-24	13.74
2010-12-31	13.61
2011-01-07	13.67
2011-01-14	13.86
2011-01-21	13.88
2011-01-28	14.06
2011-02-11	14.65
2011-02-18	14.7
2011-02-25	15.04
2011-03-04	15.1
2011-03-11	15.08
2011-03-18	15
2011-03-25	15.01
2011-04-01	15.04
2011-04-08	15.16
2011-04-15	15.13
2011-04-22	15.1
2011-04-29	15.14
2011-05-06	15.23
2011-05-13	15.81
2011-05-20	16.32
2011-05-27	16.89
2011-06-03	17.83
2011-06-10	18.05
2011-06-17	18.71
2011-06-24	19.61
2011-07-01	19.74
2011-07-08	19.8
2011-07-15	19.8
2011-07-22	19.46
2011-07-29	19.29
2011-08-05	19.27
2011-08-12	19.77
2011-08-19	19.63
2011-08-26	19.68
2011-09-02	19.92
2011-09-09	19.92
2011-09-16	19.78
2011-09-23	19.63
2011-09-30	19.15
2011-10-14	18.75
2011-10-21	17.87
2011-10-28	17.49
2011-11-04	16.93
2011-11-11	16.8
2011-11-18	16.63
2011-11-25	16.56
2011-12-02	16.42
2011-12-09	16.58
2011-12-16	16.92
2011-12-23	17.14
2011-12-30	17.25
2012-01-06	17.42
2012-01-13	17.55
2012-01-20	17.56
2012-02-03	17.48
2012-02-10	16.97
2012-02-17	16.52
2012-02-24	16.08
2012-03-02	15.8
2012-03-09	15.59
2012-03-16	15.46
2012-03-23	15.2
2012-03-30	14.77
2012-04-06	14.32
2012-04-13	14.25
2012-04-20	14.23
2012-04-27	14.41
2012-05-04	14.39
2012-05-11	14.16
2012-05-18	14
2012-05-25	13.8
2012-06-01	13.66
2012-06-08	13.81
2012-06-15	14.02
2012-06-21	14.23
2012-06-29	14.11
2012-07-06	14.07
2012-07-13	14.03
2012-07-20	13.92
2012-07-27	13.88
2012-08-03	13.85
2012-08-10	14.08
2012-08-17	14.39
2012-08-24	14.6
2012-08-31	14.64
2012-09-07	14.67
2012-09-14	14.83
2012-09-21	14.89
2012-09-28	14.74
2012-10-12	14.61
2012-10-19	14.49
2012-10-26	14.46
2012-11-02	14.43
2012-11-09	14.49
2012-11-16	14.61
2012-11-23	14.92
2012-11-30	15.31
2012-12-07	15.86
2012-12-14	16.15
2012-12-21	16.27
2012-12-28	16.46
2013-01-05	16.89
2013-01-11	17.48
2013-01-18	17.54
2013-01-25	17.18
2013-02-01	16.32
2013-02-22	14.7
2013-03-01	14.18
2013-03-08	13.64
2013-03-15	13.12
2013-03-22	12.95
2013-03-29	12.77
2013-04-07	12.47
2013-04-12	12.07
2013-04-19	12.24
2013-04-26	12.32
2013-05-03	12.25
2013-05-10	12.27
2013-05-17	12.51
2013-05-24	13.37
2013-05-31	13.91
2013-06-07	14.4
2013-06-14	14.35
2013-06-21	14.45
2013-06-28	14.4
2013-07-05	14.39
2013-07-12	14.46
2013-07-19	14.64
2013-07-26	15.09
2013-08-02	15.52
2013-08-09	15.81
2013-08-16	15.96
2013-08-23	15.92
2013-08-30	16.05
2013-09-06	16.1
2013-09-13	16.05
2013-09-18	15.91
2013-09-27	15.87
2013-10-11	15.69
2013-10-18	15.57
2013-10-25	15.55
2013-11-01	15.44
2013-11-08	15.48
2013-11-15	15.58
2013-11-22	15.71
2013-11-29	15.77
2013-12-06	15.82
2013-12-13	15.74
2013-12-20	15.61
2013-12-27	15.38
2014-01-03	15.04
2014-01-10	13.92
2014-01-17	13.07
2014-01-24	12.35
2014-02-14	12.37
2014-02-21	12.19
2014-02-28	11.92
2014-03-07	11.62
2014-03-14	11.38
2014-03-21	11.15
2014-03-28	10.77
2014-04-04	10.58
2014-04-11	10.5
2014-04-18	10.45
2014-04-25	10.55
2014-05-02	10.76
2014-05-09	12.99
2014-05-16	12.64
2014-05-23	12.78
2014-05-30	13.37
2014-06-06	13.24
2014-06-13	13.2
2014-06-20	13.01
2014-06-27	13.01
2014-07-04	12.93
2014-07-11	13.33
2014-07-18	13.84
2014-07-25	13.97
2014-08-01	14.33
2014-08-08	14.89
2014-08-15	15.12
2014-08-22	15.36
2014-08-29	15.35
2014-09-05	15.23
2014-09-12	15.1
2014-09-19	14.77
2014-09-26	14.52
2014-10-03	14.35
2014-10-10	14.33
2014-10-17	14.25
2014-10-24	14.07
2014-10-31	13.78
2014-11-07	13.73
2014-11-14	13.97
2014-11-21	14.01
2014-11-28	13.85
2014-12-05	13.8
2014-12-12	13.82
2014-12-19	13.45
2014-12-26	13.32
2015-01-02	12.98
2015-01-09	13.15
2015-01-16	13.17
2015-01-23	12.96
2015-01-30	12.62
2015-02-06	12.31
2015-02-13	11.85
2015-03-06	11.79
2015-03-13	11.6
2015-03-20	11.72
2015-03-27	12.24
2015-04-03	12.69
2015-04-10	12.66
2015-04-17	12.94
2015-04-24	13.6
2015-04-30	13.67
2015-05-08	13.84
2015-05-15	14.03
2015-05-22	14.49
2015-05-29	14.54
2015-06-05	14.63
2015-06-12	14.97
2015-06-19	15.24
2015-06-26	15.65
2015-07-03	16.48
2015-07-10	17.39
2015-07-17	17.65
2015-07-24	17.74
2015-07-31	18.25
2015-08-07	18.7
2015-08-14	18.38
2015-08-21	18.28
2015-08-28	18.42
2015-09-11	18.18
2015-09-18	17.58
2015-09-25	17.31
2015-10-09	17.26
2015-10-16	16.9
2015-10-23	16.55
2015-10-30	16.42
2015-11-06	16.14
2015-11-13	16.1
2015-11-20	16.18
