# Supplementary material for: An evolutionarily stable strategy and the critical point of hog futures trading entities based on replicator dynamic theory: 2006–2015 data for China’s 22 provinces
Source: PLoS One. 2017 Feb 27;12(2):e0172009. doi: 10.1371/journal.pone.0172009 (PMC5328257; doi:10.1371/journal.pone.0172009)
Supplement: S3 File — (XLS) [file pone.0172009.s003.xls]

## Sheet: Sheet1
	Average Weekly Hog Prices	difference sequence
2006-07-14	6.76
2006-07-21	6.96	0.2
2006-07-28	7.26	0.3
2006-09-15	8.228	0.968
2006-09-22	8.54	0.312
2006-09-28	8.424	-0.116
2006-10-14	8.2	-0.224
2006-10-20	8.162	-0.038
2006-10-27	8.184	0.022
2006-11-03	8.296	0.112
2006-11-10	8.602	0.306
2006-11-17	8.936	0.334
2006-11-24	9.19	0.254
2006-12-08	9.662	0.472
2006-12-15	9.888	0.226
2006-12-22	9.994	0.106
2006-12-29	9.984	-0.01
2007-01-05	9.926	-0.058
2007-01-12	10.03	0.104
2007-01-19	10.064	0.034
2007-01-26	10.02	-0.044
2007-02-02	9.898	-0.122
2007-02-09	9.468	-0.43
2007-02-15	9.106	-0.362
2007-03-02	9.154	0.048
2007-03-09	9.052	-0.102
2007-03-16	8.915	-0.137
2007-03-23	8.867	-0.048
2007-03-30	8.92	0.053
2007-04-06	8.953	0.033
2007-04-13	9.076	0.123
2007-04-20	9.482	0.406
2007-04-27	9.779	0.297
2007-05-11	10.51	0.731
2007-05-18	11.277	0.767
2007-05-25	12.067	0.79
2007-06-01	11.908	-0.159
2007-06-08	12.062	0.154
2007-06-15	12.13	0.068
2007-06-22	12.363	0.233
2007-06-29	12.639	0.276
2007-07-06	13.186	0.547
2007-07-13	13.89	0.704
2007-07-20	14.478	0.588
2007-07-27	14.929	0.451
2007-08-03	15.136	0.207
2007-08-10	14.936	-0.2
2007-08-17	14.62	-0.316
2007-08-24	14.239	-0.381
2007-08-31	13.757	-0.482
2007-09-07	13.394	-0.363
2007-09-14	13.513	0.119
2007-09-21	13.299	-0.214
2007-09-28	12.96	-0.339
2007-10-12	12.864	-0.096
2007-10-19	13.088	0.224
2007-10-26	13.203	0.115
2007-11-02	13.499	0.296
2007-11-16	14.519	1.02
2007-11-23	14.841	0.322
2007-11-30	15.145	0.304
2007-12-07	15.499	0.354
2007-12-14	15.869	0.37
2007-12-21	16.184	0.315
2007-12-28	16.335	0.151
2008-01-04	16.529	0.194
2008-01-11	16.967	0.438
2008-01-18	17.118	0.151
2008-01-25	16.819	-0.299
2008-02-01	17.036	0.217
2008-02-22	17.257	0.221
2008-02-29	17.309	0.052
2008-03-07	17.306	-0.003
2008-03-14	17.352	0.046
2008-03-21	17.445	0.093
2008-03-28	17.397	-0.048
2008-04-04	17.398	0.001
2008-04-11	17.337	-0.061
2008-04-18	17.061	-0.276
2008-04-25	16.805	-0.256
2008-05-02	16.588	-0.217
2008-05-09	15.887	-0.701
2008-05-16	15.522	-0.365
2008-05-23	15.678	0.156
2008-05-30	15.84	0.162
2008-06-06	15.77	-0.07
2008-06-13	15.63	-0.14
2008-06-20	15.54	-0.09
2008-06-27	15.55	0.01
2008-07-04	15.42	-0.13
2008-07-11	15.28	-0.14
2008-07-18	14.92	-0.36
2008-07-25	14.68	-0.24
2008-08-01	14.37	-0.31
2008-08-08	14.4	0.03
2008-08-15	14.42	0.02
2008-08-22	14.31	-0.11
2008-08-29	14.1	-0.21
2008-09-05	13.83	-0.27
2008-09-12	13.5	-0.33
2008-09-19	13.09	-0.41
2008-09-26	12.15	-0.94
2008-10-10	11.88	-0.27
2008-10-17	11.95	0.07
2008-10-24	11.96	0.01
2008-10-31	11.83	-0.13
2008-11-07	11.71	-0.12
2008-11-14	11.68	-0.03
2008-11-21	11.69	0.01
2008-11-28	12.02	0.33
2008-12-06	12.72	0.7
2008-12-12	13.54	0.82
2008-12-19	13.45	-0.09
2008-12-26	13.55	0.1
2009-01-02	13.56	0.01
2009-01-09	13.605	0.045
2009-01-16	13.459	-0.146
2009-01-23	13.386	-0.073
2009-02-06	13.02	-0.366
2009-02-13	12.05	-0.97
2009-02-20	11.81	-0.24
2009-02-27	11.58	-0.23
2009-03-06	11.42	-0.16
2009-03-20	11.23	-0.19
2009-03-27	10.66	-0.57
2009-04-03	10.24	-0.42
2009-04-10	10.08	-0.16
2009-04-17	10.05	-0.03
2009-04-24	10.08	0.03
2009-04-30	8.98	-1.1
2009-05-08	9.45	0.47
2009-05-15	9.53	0.08
2009-05-22	9.56	0.03
2009-05-27	9.59	0.03
2009-06-05	9.64	0.05
2009-06-12	9.76	0.12
2009-06-19	10.23	0.47
2009-06-26	10.58	0.35
2009-07-03	10.56	-0.02
2009-07-10	10.67	0.11
2009-07-17	10.85	0.18
2009-07-24	11.09	0.24
2009-07-31	11.29	0.2
2009-08-07	11.77	0.48
2009-08-14	12.17	0.4
2009-08-21	12.25	0.08
2009-08-28	12.15	-0.1
2009-09-04	12.18	0.03
2009-09-11	12.25	0.07
2009-09-18	12.15	-0.1
2009-09-25	11.92	-0.23
2009-09-30	11.75	-0.17
2009-10-16	11.59	-0.16
2009-10-23	11.43	-0.16
2009-10-30	11.37	-0.06
2009-11-06	11.38	0.01
2009-11-13	11.48	0.1
2009-11-20	11.71	0.23
2009-11-27	12.02	0.31
2009-12-04	12.3	0.28
2009-12-11	12.69	0.39
2009-12-18	12.87	0.18
2009-12-25	12.78	-0.09
2009-12-31	12.63	-0.15
2010-01-08	12.52	-0.11
2010-01-15	12.41	-0.11
2010-01-22	12.16	-0.25
2010-01-29	11.64	-0.52
2010-02-05	11.02	-0.62
2010-02-11	10.76	-0.26
2010-02-26	10.35	-0.41
2010-03-05	9.85	-0.5
2010-03-12	9.96	0.11
2010-03-19	9.83	-0.13
2010-03-26	9.63	-0.2
2010-04-02	9.48	-0.15
2010-04-09	9.48	0
2010-04-16	9.62	0.14
2010-04-23	9.91	0.29
2010-04-30	10.01	0.1
2010-05-07	10.02	0.01
2010-05-14	9.88	-0.14
2010-05-21	9.77	-0.11
2010-05-28	9.7	-0.07
2010-06-04	9.75	0.05
2010-06-11	9.88	0.13
2010-06-18	10.09	0.21
2010-06-25	10.37	0.28
2010-07-02	10.89	0.52
2010-07-09	11.44	0.55
2010-07-16	12.15	0.71
2010-07-23	12.67	0.52
2010-07-30	12.84	0.17
2010-08-06	12.76	-0.08
2010-08-13	12.7	-0.06
2010-08-20	12.68	-0.02
2010-08-27	12.68	0
2010-09-03	12.67	-0.01
2010-09-10	12.86	0.19
2010-09-17	12.9	0.04
2010-09-24	12.79	-0.11
2010-10-01	12.79	0
2010-10-08	12.82	0.03
2010-10-15	12.89	0.07
2010-10-22	13.17	0.28
2010-10-29	13.44	0.27
2010-11-05	13.6	0.16
2010-11-12	14.03	0.43
2010-11-19	14.49	0.46
2010-11-26	14.29	-0.2
2010-12-03	14.09	-0.2
2010-12-10	13.97	-0.12
2010-12-17	13.88	-0.09
2010-12-24	13.74	-0.14
2010-12-31	13.61	-0.13
2011-01-07	13.67	0.06
2011-01-14	13.86	0.19
2011-01-21	13.88	0.02
2011-01-28	14.06	0.18
2011-02-11	14.65	0.59
2011-02-18	14.7	0.05
2011-02-25	15.04	0.34
2011-03-04	15.1	0.06
2011-03-11	15.08	-0.02
2011-03-18	15	-0.08
2011-03-25	15.01	0.01
2011-04-01	15.04	0.03
2011-04-08	15.16	0.12
2011-04-15	15.13	-0.03
2011-04-22	15.1	-0.03
2011-04-29	15.14	0.04
2011-05-06	15.23	0.09
2011-05-13	15.81	0.58
2011-05-20	16.32	0.51
2011-05-27	16.89	0.57
2011-06-03	17.83	0.94
2011-06-10	18.05	0.22
2011-06-17	18.71	0.66
2011-06-24	19.61	0.9
2011-07-01	19.74	0.13
2011-07-08	19.8	0.06
2011-07-15	19.8	0
2011-07-22	19.46	-0.34
2011-07-29	19.29	-0.17
2011-08-05	19.27	-0.02
2011-08-12	19.77	0.5
2011-08-19	19.63	-0.14
2011-08-26	19.68	0.05
2011-09-02	19.92	0.24
2011-09-09	19.92	0
2011-09-16	19.78	-0.14
2011-09-23	19.63	-0.15
2011-09-30	19.15	-0.48
2011-10-14	18.75	-0.4
2011-10-21	17.87	-0.88
2011-10-28	17.49	-0.38
2011-11-04	16.93	-0.56
2011-11-11	16.8	-0.13
2011-11-18	16.63	-0.17
2011-11-25	16.56	-0.07
2011-12-02	16.42	-0.14
2011-12-09	16.58	0.16
2011-12-16	16.92	0.34
2011-12-23	17.14	0.22
2011-12-30	17.25	0.11
2012-01-06	17.42	0.17
2012-01-13	17.55	0.13
2012-01-20	17.56	0.01
2012-02-03	17.48	-0.08
2012-02-10	16.97	-0.51
2012-02-17	16.52	-0.45
2012-02-24	16.08	-0.44
2012-03-02	15.8	-0.28
2012-03-09	15.59	-0.21
2012-03-16	15.46	-0.13
2012-03-23	15.2	-0.26
2012-03-30	14.77	-0.43
2012-04-06	14.32	-0.45
2012-04-13	14.25	-0.07
2012-04-20	14.23	-0.02
2012-04-27	14.41	0.18
2012-05-04	14.39	-0.02
2012-05-11	14.16	-0.23
2012-05-18	14	-0.16
2012-05-25	13.8	-0.2
2012-06-01	13.66	-0.14
2012-06-08	13.81	0.15
2012-06-15	14.02	0.21
2012-06-21	14.23	0.21
2012-06-29	14.11	-0.12
2012-07-06	14.07	-0.04
2012-07-13	14.03	-0.04
2012-07-20	13.92	-0.11
2012-07-27	13.88	-0.04
2012-08-03	13.85	-0.03
2012-08-10	14.08	0.23
2012-08-17	14.39	0.31
2012-08-24	14.6	0.21
2012-08-31	14.64	0.04
2012-09-07	14.67	0.03
2012-09-14	14.83	0.16
2012-09-21	14.89	0.06
2012-09-28	14.74	-0.15
2012-10-12	14.61	-0.13
2012-10-19	14.49	-0.12
2012-10-26	14.46	-0.03
2012-11-02	14.43	-0.03
2012-11-09	14.49	0.06
2012-11-16	14.61	0.12
2012-11-23	14.92	0.31
2012-11-30	15.31	0.39
2012-12-07	15.86	0.55
2012-12-14	16.15	0.29
2012-12-21	16.27	0.12
2012-12-28	16.46	0.19
2013-01-05	16.89	0.43
2013-01-11	17.48	0.59
2013-01-18	17.54	0.06
2013-01-25	17.18	-0.36
2013-02-01	16.32	-0.86
2013-02-22	14.7	-1.62
2013-03-01	14.18	-0.52
2013-03-08	13.64	-0.54
2013-03-15	13.12	-0.52
2013-03-22	12.95	-0.17
2013-03-29	12.77	-0.18
2013-04-07	12.47	-0.3
2013-04-12	12.07	-0.4
2013-04-19	12.24	0.17
2013-04-26	12.32	0.08
2013-05-03	12.25	-0.07
2013-05-10	12.27	0.02
2013-05-17	12.51	0.24
2013-05-24	13.37	0.86
2013-05-31	13.91	0.54
2013-06-07	14.4	0.49
2013-06-14	14.35	-0.05
2013-06-21	14.45	0.1
2013-06-28	14.4	-0.05
2013-07-05	14.39	-0.01
2013-07-12	14.46	0.07
2013-07-19	14.64	0.18
2013-07-26	15.09	0.45
2013-08-02	15.52	0.43
2013-08-09	15.81	0.29
2013-08-16	15.96	0.15
2013-08-23	15.92	-0.04
2013-08-30	16.05	0.13
2013-09-06	16.1	0.05
2013-09-13	16.05	-0.05
2013-09-18	15.91	-0.14
2013-09-27	15.87	-0.04
2013-10-11	15.69	-0.18
2013-10-18	15.57	-0.12
2013-10-25	15.55	-0.02
2013-11-01	15.44	-0.11
2013-11-08	15.48	0.04
2013-11-15	15.58	0.1
2013-11-22	15.71	0.13
2013-11-29	15.77	0.06
2013-12-06	15.82	0.05
2013-12-13	15.74	-0.08
2013-12-20	15.61	-0.13
2013-12-27	15.38	-0.23
2014-01-03	15.04	-0.34
2014-01-10	13.92	-1.12
2014-01-17	13.07	-0.85
2014-01-24	12.35	-0.72
2014-02-14	12.37	0.02
2014-02-21	12.19	-0.18
2014-02-28	11.92	-0.27
2014-03-07	11.62	-0.3
2014-03-14	11.38	-0.24
2014-03-21	11.15	-0.23
2014-03-28	10.77	-0.38
2014-04-04	10.58	-0.19
2014-04-11	10.5	-0.08
2014-04-18	10.45	-0.05
2014-04-25	10.55	0.1
2014-05-02	10.76	0.21
2014-05-09	12.99	2.23
2014-05-16	12.64	-0.35
2014-05-23	12.78	0.14
2014-05-30	13.37	0.59
2014-06-06	13.24	-0.13
2014-06-13	13.2	-0.04
2014-06-20	13.01	-0.19
2014-06-27	13.01	0
2014-07-04	12.93	-0.08
2014-07-11	13.33	0.4
2014-07-18	13.84	0.51
2014-07-25	13.97	0.13
2014-08-01	14.33	0.36
2014-08-08	14.89	0.56
2014-08-15	15.12	0.23
2014-08-22	15.36	0.24
2014-08-29	15.35	-0.01
2014-09-05	15.23	-0.12
2014-09-12	15.1	-0.13
2014-09-19	14.77	-0.33
2014-09-26	14.52	-0.25
2014-10-03	14.35	-0.17
2014-10-10	14.33	-0.02
2014-10-17	14.25	-0.08
2014-10-24	14.07	-0.18
2014-10-31	13.78	-0.29
2014-11-07	13.73	-0.05
2014-11-14	13.97	0.24
2014-11-21	14.01	0.04
2014-11-28	13.85	-0.16
2014-12-05	13.8	-0.05
2014-12-12	13.82	0.02
2014-12-19	13.45	-0.37
2014-12-26	13.32	-0.13
2015-01-02	12.98	-0.34
2015-01-09	13.15	0.17
2015-01-16	13.17	0.02
2015-01-23	12.96	-0.21
2015-01-30	12.62	-0.34
2015-02-06	12.31	-0.31
2015-02-13	11.85	-0.46
2015-03-06	11.79	-0.06
2015-03-13	11.6	-0.19
2015-03-20	11.72	0.12
2015-03-27	12.24	0.52
2015-04-03	12.69	0.45
2015-04-10	12.66	-0.03
2015-04-17	12.94	0.28
2015-04-24	13.6	0.66
2015-04-30	13.67	0.07
2015-05-08	13.84	0.17
2015-05-15	14.03	0.19
2015-05-22	14.49	0.46
2015-05-29	14.54	0.05
2015-06-05	14.63	0.09
2015-06-12	14.97	0.34
2015-06-19	15.24	0.27
2015-06-26	15.65	0.41
2015-07-03	16.48	0.83
2015-07-10	17.39	0.91
2015-07-17	17.65	0.26
2015-07-24	17.74	0.09
2015-07-31	18.25	0.51
2015-08-07	18.7	0.45
2015-08-14	18.38	-0.32
2015-08-21	18.28	-0.1
2015-08-28	18.42	0.14
2015-09-11	18.18	-0.24
2015-09-18	17.58	-0.6
2015-09-25	17.31	-0.27
2015-10-09	17.26	-0.05
2015-10-16	16.9	-0.36
2015-10-23	16.55	-0.35
2015-10-30	16.42	-0.13
2015-11-06	16.14	-0.28
2015-11-13	16.1	-0.04
2015-11-20	16.18	0.08
