# Supplementary material for: An evolutionarily stable strategy and the critical point of hog futures trading entities based on replicator dynamic theory: 2006–2015 data for China’s 22 provinces
Source: PLoS One. 2017 Feb 27;12(2):e0172009. doi: 10.1371/journal.pone.0172009 (PMC5328257; doi:10.1371/journal.pone.0172009)
Supplement: S4 File — (XLS) [file pone.0172009.s004.xls]

## Sheet: Sheet1
		data	price	increment	ratio	each ratio average within each interval	the final probability of the negative and positive increment	The final value of
		2013-02-22	14.7	-1.62	1	0.790123	0.395062
		2014-01-10	13.92	-1.12	0.691358
		2009-04-30	8.98	-1.1	0.679012
		2009-02-13	12.05	-0.97	0.598765	0.413253	0.206627
		2008-09-26	12.15	-0.94	0.580247
		2011-10-21	17.87	-0.88	0.54321
		2013-02-01	16.32	-0.86	0.530864
		2014-01-17	13.07	-0.85	0.524691
		2014-01-24	12.35	-0.72	0.444444
		2008-05-09	15.887	-0.701	0.432716
		2010-02-05	11.02	-0.62	0.382716
		2015-09-18	17.58	-0.6	0.37037
		2009-03-27	10.66	-0.57	0.351852
		2011-11-04	16.93	-0.56	0.345679
		2013-03-08	13.64	-0.54	0.333333
		2013-03-15	13.12	-0.52	0.320988
		2010-01-29	11.64	-0.52	0.320988
		2013-03-01	14.18	-0.52	0.320988
		2012-02-10	16.97	-0.51	0.314815
		2010-03-05	9.85	-0.5	0.308642
		2007-08-31	13.757	-0.482	0.297531	0.108235	0.0541173
		2011-09-30	19.15	-0.48	0.296296		0.655806	0.551506
		2015-02-13	11.85	-0.46	0.283951
		2012-02-17	16.52	-0.45	0.277778
		2012-04-06	14.32	-0.45	0.277778
		2012-02-24	16.08	-0.44	0.271605
		2007-02-09	9.468	-0.43	0.265432
		2012-03-30	14.77	-0.43	0.265432
		2009-04-03	10.24	-0.42	0.259259
		2008-09-19	13.09	-0.41	0.253086
		2010-02-26	10.35	-0.41	0.253086
		2013-04-12	12.07	-0.4	0.246914
		2011-10-14	18.75	-0.4	0.246914
		2007-08-24	14.239	-0.381	0.235185
		2011-10-28	17.49	-0.38	0.234568
		2014-03-28	10.77	-0.38	0.234568
		2014-12-19	13.45	-0.37	0.228395
		2009-02-06	13.02	-0.366	0.225926
		2008-05-16	15.522	-0.365	0.225309
		2007-09-07	13.394	-0.363	0.224074
		2007-02-15	9.106	-0.362	0.223457
		2015-10-16	16.9	-0.36	0.222222
		2008-07-18	14.92	-0.36	0.222222
		2013-01-25	17.18	-0.36	0.222222
		2014-05-16	12.64	-0.35	0.216049
		2015-10-23	16.55	-0.35	0.216049
		2014-01-03	15.04	-0.34	0.209877
		2015-01-30	12.62	-0.34	0.209877
		2011-07-22	19.46	-0.34	0.209877
		2015-01-02	12.98	-0.34	0.209877
		2007-09-28	12.96	-0.339	0.209259
		2008-09-12	13.5	-0.33	0.203704
		2014-09-19	14.77	-0.33	0.203704
		2015-08-14	18.38	-0.32	0.197531
		2007-08-17	14.62	-0.316	0.195062
		2008-08-01	14.37	-0.31	0.191358
		2015-02-06	12.31	-0.31	0.191358
		2014-03-07	11.62	-0.3	0.185185
		2013-04-07	12.47	-0.3	0.185185
		2008-01-25	16.819	-0.299	0.184568
		2014-10-31	13.78	-0.29	0.179012
		2015-11-06	16.14	-0.28	0.17284
		2012-03-02	15.8	-0.28	0.17284
		2008-04-18	17.061	-0.276	0.17037
		2008-09-05	13.83	-0.27	0.166667
		2008-10-10	11.88	-0.27	0.166667
		2014-02-28	11.92	-0.27	0.166667
		2015-09-25	17.31	-0.27	0.166667
		2012-03-23	15.2	-0.26	0.160494
		2010-02-11	10.76	-0.26	0.160494
		2008-04-25	16.805	-0.256	0.158025
		2010-01-22	12.16	-0.25	0.154321
		2014-09-26	14.52	-0.25	0.154321
		2015-09-11	18.18	-0.24	0.148148
		2008-07-25	14.68	-0.24	0.148148
		2009-02-20	11.81	-0.24	0.148148
		2014-03-14	11.38	-0.24	0.148148
		2009-02-27	11.58	-0.23	0.141975
		2009-09-25	11.92	-0.23	0.141975
		2012-05-11	14.16	-0.23	0.141975
		2014-03-21	11.15	-0.23	0.141975
		2013-12-27	15.38	-0.23	0.141975
		2006-10-14	8.2	-0.224	0.138272
		2008-05-02	16.588	-0.217	0.133951
		2007-09-21	13.299	-0.214	0.132099
		2008-08-29	14.1	-0.21	0.12963
		2012-03-09	15.59	-0.21	0.12963
		2015-01-23	12.96	-0.21	0.12963
		2010-11-26	14.29	-0.2	0.123457
		2007-08-10	14.936	-0.2	0.123457
		2010-03-26	9.63	-0.2	0.123457
		2010-12-03	14.09	-0.2	0.123457
		2012-05-25	13.8	-0.2	0.123457
		2009-03-20	11.23	-0.19	0.117284
		2014-04-04	10.58	-0.19	0.117284
		2014-06-20	13.01	-0.19	0.117284
		2015-03-13	11.6	-0.19	0.117284
		2013-03-29	12.77	-0.18	0.111111
		2013-10-11	15.69	-0.18	0.111111
		2014-02-21	12.19	-0.18	0.111111
		2014-10-24	14.07	-0.18	0.111111
		2011-07-29	19.29	-0.17	0.104938
		2011-11-18	16.63	-0.17	0.104938
		2009-09-30	11.75	-0.17	0.104938
		2013-03-22	12.95	-0.17	0.104938
		2014-10-03	14.35	-0.17	0.104938
		2009-03-06	11.42	-0.16	0.0987654
		2009-04-10	10.08	-0.16	0.0987654
		2009-10-16	11.59	-0.16	0.0987654
		2009-10-23	11.43	-0.16	0.0987654
		2012-05-18	14	-0.16	0.0987654
		2014-11-28	13.85	-0.16	0.0987654
		2007-06-01	11.908	-0.159	0.0981481
		2011-09-23	19.63	-0.15	0.0925926
		2010-04-02	9.48	-0.15	0.0925926
		2012-09-28	14.74	-0.15	0.0925926
		2009-12-31	12.63	-0.15	0.0925926
		2009-01-16	13.459	-0.146	0.0901235
		2008-07-11	15.28	-0.14	0.0864198
		2010-12-24	13.74	-0.14	0.0864198
		2011-08-19	19.63	-0.14	0.0864198
		2011-09-16	19.78	-0.14	0.0864198
		2012-06-01	13.66	-0.14	0.0864198
		2013-09-18	15.91	-0.14	0.0864198
		2008-06-13	15.63	-0.14	0.0864198
		2010-05-14	9.88	-0.14	0.0864198
		2011-12-02	16.42	-0.14	0.0864198
		2007-03-16	8.915	-0.137	0.0845679
		2008-07-04	15.42	-0.13	0.0802469
		2008-10-31	11.83	-0.13	0.0802469
		2010-03-19	9.83	-0.13	0.0802469
		2010-12-31	13.61	-0.13	0.0802469
		2012-10-12	14.61	-0.13	0.0802469
		2013-12-20	15.61	-0.13	0.0802469
		2014-09-12	15.1	-0.13	0.0802469
		2011-11-11	16.8	-0.13	0.0802469
		2012-03-16	15.46	-0.13	0.0802469
		2014-06-06	13.24	-0.13	0.0802469
		2014-12-26	13.32	-0.13	0.0802469
		2015-10-30	16.42	-0.13	0.0802469
		2007-02-02	9.898	-0.122	0.0753086
		2012-06-29	14.11	-0.12	0.0740741
		2008-11-07	11.71	-0.12	0.0740741
		2010-12-10	13.97	-0.12	0.0740741
		2012-10-19	14.49	-0.12	0.0740741
		2013-10-18	15.57	-0.12	0.0740741
		2014-09-05	15.23	-0.12	0.0740741
		2006-09-28	8.424	-0.116	0.0716049
		2010-01-08	12.52	-0.11	0.0679012
		2010-05-21	9.77	-0.11	0.0679012
		2010-09-24	12.79	-0.11	0.0679012
		2013-11-01	15.44	-0.11	0.0679012
		2008-08-22	14.31	-0.11	0.0679012
		2010-01-15	12.41	-0.11	0.0679012
		2012-07-20	13.92	-0.11	0.0679012
		2007-03-09	9.052	-0.102	0.062963
		2009-08-28	12.15	-0.1	0.0617284
		2009-09-18	12.15	-0.1	0.0617284
		2015-08-21	18.28	-0.1	0.0617284
		2007-10-12	12.864	-0.096	0.0592593
		2008-06-20	15.54	-0.09	0.0555556
		2008-12-19	13.45	-0.09	0.0555556
		2009-12-25	12.78	-0.09	0.0555556
		2010-12-17	13.88	-0.09	0.0555556
		2010-08-06	12.76	-0.08	0.0493827
		2011-03-18	15	-0.08	0.0493827
		2013-12-13	15.74	-0.08	0.0493827
		2014-04-11	10.5	-0.08	0.0493827
		2014-07-04	12.93	-0.08	0.0493827
		2014-10-17	14.25	-0.08	0.0493827
		2012-02-03	17.48	-0.08	0.0493827
		2009-01-23	13.386	-0.073	0.0450617
		2008-06-06	15.77	-0.07	0.0432099
		2010-05-28	9.7	-0.07	0.0432099
		2011-11-25	16.56	-0.07	0.0432099
		2012-04-13	14.25	-0.07	0.0432099
		2013-05-03	12.25	-0.07	0.0432099
		2008-04-11	17.337	-0.061	0.0376543
		2009-10-30	11.37	-0.06	0.037037
		2010-08-13	12.7	-0.06	0.037037
		2015-03-06	11.79	-0.06	0.037037
		2007-01-05	9.926	-0.058	0.0358025
		2013-06-14	14.35	-0.05	0.0308642
		2013-09-13	16.05	-0.05	0.0308642
		2014-04-18	10.45	-0.05	0.0308642
		2013-06-28	14.4	-0.05	0.0308642
		2014-11-07	13.73	-0.05	0.0308642
		2014-12-05	13.8	-0.05	0.0308642
		2015-10-09	17.26	-0.05	0.0308642
		2008-03-28	17.397	-0.048	0.0296296
		2007-03-23	8.867	-0.048	0.0296296
		2007-01-26	10.02	-0.044	0.0271605
		2012-07-13	14.03	-0.04	0.0246914
		2013-08-23	15.92	-0.04	0.0246914
		2013-09-27	15.87	-0.04	0.0246914
		2014-06-13	13.2	-0.04	0.0246914
		2012-07-06	14.07	-0.04	0.0246914
		2012-07-27	13.88	-0.04	0.0246914
		2015-11-13	16.1	-0.04	0.0246914
		2006-10-20	8.162	-0.038	0.0234568
		2008-11-14	11.68	-0.03	0.0185185
		2011-04-22	15.1	-0.03	0.0185185
		2012-08-03	13.85	-0.03	0.0185185
		2012-11-02	14.43	-0.03	0.0185185
		2009-04-17	10.05	-0.03	0.0185185
		2011-04-15	15.13	-0.03	0.0185185
		2012-10-26	14.46	-0.03	0.0185185
		2015-04-10	12.66	-0.03	0.0185185
		2009-07-03	10.56	-0.02	0.0123457
		2010-08-20	12.68	-0.02	0.0123457
		2011-03-11	15.08	-0.02	0.0123457
		2011-08-05	19.27	-0.02	0.0123457
		2012-04-20	14.23	-0.02	0.0123457
		2012-05-04	14.39	-0.02	0.0123457
		2013-10-25	15.55	-0.02	0.0123457
		2014-10-10	14.33	-0.02	0.0123457
		2006-12-29	9.984	-0.01	0.00617284
		2010-09-03	12.67	-0.01	0.00617284
		2013-07-05	14.39	-0.01	0.00617284
		2014-08-29	15.35	-0.01	0.00617284
		2008-03-07	17.306	-0.003
		2010-04-09	9.48	0
		2010-08-27	12.68	0
		2010-10-01	12.79	0
		2011-07-15	19.8	0
		2011-09-09	19.92	0
		2014-06-27	13.01	0
		2008-04-04	17.398	0.001
		2012-01-20	17.56	0.01	0.0044843	0.0805456	0.0388597
		2008-11-21	11.69	0.01	0.0044843
		2009-01-02	13.56	0.01	0.0044843
		2010-05-07	10.02	0.01	0.0044843
		2011-03-25	15.01	0.01	0.0044843
		2008-06-27	15.55	0.01	0.0044843
		2008-10-24	11.96	0.01	0.0044843
		2009-11-06	11.38	0.01	0.0044843
		2008-08-15	14.42	0.02	0.00896861
		2013-05-10	12.27	0.02	0.00896861
		2014-02-14	12.37	0.02	0.00896861
		2014-12-12	13.82	0.02	0.00896861
		2015-01-16	13.17	0.02	0.00896861
		2011-01-21	13.88	0.02	0.00896861
		2006-10-27	8.184	0.022	0.00986547
		2009-04-24	10.08	0.03	0.0134529
		2009-05-27	9.59	0.03	0.0134529
		2009-09-04	12.18	0.03	0.0134529
		2011-04-01	15.04	0.03	0.0134529
		2012-09-07	14.67	0.03	0.0134529
		2008-08-08	14.4	0.03	0.0134529
		2009-05-22	9.56	0.03	0.0134529
		2010-10-08	12.82	0.03	0.0134529
		2007-04-06	8.953	0.033	0.0147982
		2007-01-19	10.064	0.034	0.0152466
		2014-11-21	14.01	0.04	0.0179372
		2010-09-17	12.9	0.04	0.0179372
		2011-04-29	15.14	0.04	0.0179372
		2012-08-31	14.64	0.04	0.0179372
		2013-11-08	15.48	0.04	0.0179372
		2009-01-09	13.605	0.045	0.0201794
		2008-03-14	17.352	0.046	0.0206278
		2007-03-02	9.154	0.048	0.0215247
		2011-02-18	14.7	0.05	0.0224215
		2015-05-29	14.54	0.05	0.0224215
		2009-06-05	9.64	0.05	0.0224215
		2010-06-04	9.75	0.05	0.0224215
		2011-08-26	19.68	0.05	0.0224215
		2013-09-06	16.1	0.05	0.0224215
		2013-12-06	15.82	0.05	0.0224215
		2008-02-29	17.309	0.052	0.0233184
		2007-03-30	8.92	0.053	0.0237668
		2013-01-18	17.54	0.06	0.0269058
		2013-11-29	15.77	0.06	0.0269058
		2011-01-07	13.67	0.06	0.0269058
		2011-03-04	15.1	0.06	0.0269058
		2012-09-21	14.89	0.06	0.0269058
		2012-11-09	14.49	0.06	0.0269058
		2011-07-08	19.8	0.06	0.0269058
		2007-06-15	12.13	0.068	0.0304933
		2008-10-17	11.95	0.07	0.0313901
		2009-09-11	12.25	0.07	0.0313901
		2010-10-15	12.89	0.07	0.0313901
		2013-07-12	14.46	0.07	0.0313901
		2015-04-30	13.67	0.07	0.0313901
		2015-11-20	16.18	0.08	0.0358744
		2009-05-15	9.53	0.08	0.0358744
		2009-08-21	12.25	0.08	0.0358744
		2013-04-26	12.32	0.08	0.0358744
		2011-05-06	15.23	0.09	0.0403587
		2015-07-24	17.74	0.09	0.0403587
		2015-06-05	14.63	0.09	0.0403587
		2008-03-21	17.445	0.093	0.041704
		2009-11-13	11.48	0.1	0.044843
		2010-04-30	10.01	0.1	0.044843
		2013-06-21	14.45	0.1	0.044843
		2013-11-15	15.58	0.1	0.044843
		2008-12-26	13.55	0.1	0.044843
		2014-04-25	10.55	0.1	0.044843
		2007-01-12	10.03	0.104	0.0466368
		2006-12-22	9.994	0.106	0.0475336
		2009-07-10	10.67	0.11	0.0493274
		2011-12-30	17.25	0.11	0.0493274
		2010-03-12	9.96	0.11	0.0493274
		2006-11-03	8.296	0.112	0.0502242
		2007-10-26	13.203	0.115	0.0515695
		2007-09-14	13.513	0.119	0.0533632
		2009-06-12	9.76	0.12	0.0538117
		2012-11-16	14.61	0.12	0.0538117
		2011-04-08	15.16	0.12	0.0538117
		2012-12-21	16.27	0.12	0.0538117
		2015-03-20	11.72	0.12	0.0538117
		2007-04-13	9.076	0.123	0.055157
		2011-07-01	19.74	0.13	0.058296
		2012-01-13	17.55	0.13	0.058296
		2010-06-11	9.88	0.13	0.058296
		2013-08-30	16.05	0.13	0.058296
		2013-11-22	15.71	0.13	0.058296
		2014-07-25	13.97	0.13	0.058296
		2010-04-16	9.62	0.14	0.0627803
		2014-05-23	12.78	0.14	0.0627803
		2015-08-28	18.42	0.14	0.0627803
		2012-06-08	13.81	0.15	0.0672646
		2013-08-16	15.96	0.15	0.0672646
		2007-12-28	16.335	0.151	0.067713
		2008-01-18	17.118	0.151	0.067713
		2007-06-08	12.062	0.154	0.0690583
		2008-05-23	15.678	0.156	0.0699552
		2011-12-09	16.58	0.16	0.0717489
		2010-11-05	13.6	0.16	0.0717489
		2012-09-14	14.83	0.16	0.0717489
		2008-05-30	15.84	0.162	0.0726457
		2010-07-30	12.84	0.17	0.0762332
		2013-04-19	12.24	0.17	0.0762332
		2015-01-09	13.15	0.17	0.0762332
		2015-05-08	13.84	0.17	0.0762332
		2012-01-06	17.42	0.17	0.0762332
		2009-07-17	10.85	0.18	0.0807175
		2009-12-18	12.87	0.18	0.0807175
		2011-01-28	14.06	0.18	0.0807175
		2012-04-27	14.41	0.18	0.0807175
		2013-07-19	14.64	0.18	0.0807175
		2010-09-10	12.86	0.19	0.0852018
		2011-01-14	13.86	0.19	0.0852018
		2015-05-15	14.03	0.19	0.0852018
		2012-12-28	16.46	0.19	0.0852018
		2008-01-04	16.529	0.194	0.0869955
		2009-07-31	11.29	0.2	0.0896861
		2006-07-21	6.96	0.2	0.0896861
		2007-08-03	15.136	0.207	0.0928251
		2010-06-18	10.09	0.21	0.0941704
		2012-06-15	14.02	0.21	0.0941704
		2012-08-24	14.6	0.21	0.0941704
		2014-05-02	10.76	0.21	0.0941704
		2012-06-21	14.23	0.21	0.0941704
		2008-02-01	17.036	0.217	0.0973094
		2011-12-23	17.14	0.22	0.0986547
		2011-06-10	18.05	0.22	0.0986547
		2008-02-22	17.257	0.221	0.0991031
		2007-10-19	13.088	0.224	0.100448
		2006-12-15	9.888	0.226	0.101345
		2014-08-15	15.12	0.23	0.103139
		2009-11-20	11.71	0.23	0.103139
		2012-08-10	14.08	0.23	0.103139
		2007-06-22	12.363	0.233	0.104484
		2009-07-24	11.09	0.24	0.107623
		2013-05-17	12.51	0.24	0.107623
		2014-08-22	15.36	0.24	0.107623
		2014-11-14	13.97	0.24	0.107623
		2011-09-02	19.92	0.24	0.107623
		2006-11-24	9.19	0.254	0.113901
		2015-07-17	17.65	0.26	0.116592
		2010-10-29	13.44	0.27	0.121076
		2015-06-19	15.24	0.27	0.121076
		2007-06-29	12.639	0.276	0.123767
		2010-06-25	10.37	0.28	0.125561
		2010-10-22	13.17	0.28	0.125561
		2015-04-17	12.94	0.28	0.125561
		2009-12-04	12.3	0.28	0.125561
		2012-12-14	16.15	0.29	0.130045
		2010-04-23	9.91	0.29	0.130045
		2013-08-09	15.81	0.29	0.130045
		2007-11-02	13.499	0.296	0.132735
		2007-04-27	9.779	0.297	0.133184
		2006-07-28	7.26	0.3	0.134529
		2007-11-30	15.145	0.304	0.136323
		2006-11-10	8.602	0.306	0.13722
		2009-11-27	12.02	0.31	0.139013
		2012-08-17	14.39	0.31	0.139013
		2012-11-23	14.92	0.31	0.139013
		2006-09-22	8.54	0.312	0.13991
		2007-12-21	16.184	0.315	0.141256
		2007-11-23	14.841	0.322	0.144395
		2008-11-28	12.02	0.33	0.147982
		2006-11-17	8.936	0.334	0.149776
		2011-02-25	15.04	0.34	0.152466
		2015-06-12	14.97	0.34	0.152466
		2011-12-16	16.92	0.34	0.152466
		2009-06-26	10.58	0.35	0.156951
		2007-12-07	15.499	0.354	0.158744
		2014-08-01	14.33	0.36	0.161435
		2007-12-14	15.869	0.37	0.165919
		2009-12-11	12.69	0.39	0.174888
		2012-11-30	15.31	0.39	0.174888
		2009-08-14	12.17	0.4	0.179372
		2014-07-11	13.33	0.4	0.179372
		2007-04-20	9.482	0.406	0.182063
		2015-06-26	15.65	0.41	0.183857
		2010-11-12	14.03	0.43	0.192825
		2013-01-05	16.89	0.43	0.192825
		2013-08-02	15.52	0.43	0.192825
		2008-01-11	16.967	0.438	0.196413
		2013-07-26	15.09	0.45	0.201794
		2015-04-03	12.69	0.45	0.201794
		2015-08-07	18.7	0.45	0.201794
		2007-07-27	14.929	0.451	0.202242
		2010-11-19	14.49	0.46	0.206278
		2015-05-22	14.49	0.46	0.206278
		2009-05-08	9.45	0.47	0.210762
		2009-06-19	10.23	0.47	0.210762
		2006-12-08	9.662	0.472	0.211659
		2009-08-07	11.77	0.48	0.215247
		2013-06-07	14.4	0.49	0.219731
		2011-08-12	19.77	0.5	0.224215	0.296168	0.142888
		2011-05-20	16.32	0.51	0.2287
		2014-07-18	13.84	0.51	0.2287
		2015-07-31	18.25	0.51	0.2287
		2010-07-23	12.67	0.52	0.233184
		2015-03-27	12.24	0.52	0.233184
		2010-07-02	10.89	0.52	0.233184
		2013-05-31	13.91	0.54	0.242152
		2007-07-06	13.186	0.547	0.245291
		2010-07-09	11.44	0.55	0.246637
		2012-12-07	15.86	0.55	0.246637
		2014-08-08	14.89	0.56	0.251121
		2011-05-27	16.89	0.57	0.255605
		2011-05-13	15.81	0.58	0.26009
		2007-07-20	14.478	0.588	0.263677
		2011-02-11	14.65	0.59	0.264574
		2013-01-11	17.48	0.59	0.264574
		2014-05-30	13.37	0.59	0.264574
		2011-06-17	18.71	0.66	0.295964
		2015-04-24	13.6	0.66	0.295964
		2008-12-06	12.72	0.7	0.313901
		2007-07-13	13.89	0.704	0.315695
		2010-07-16	12.15	0.71	0.318386
		2007-05-11	10.51	0.731	0.327803
		2007-05-18	11.277	0.767	0.343946
		2007-05-25	12.067	0.79	0.35426
		2008-12-12	13.54	0.82	0.367713
		2015-07-03	16.48	0.83	0.372197
		2013-05-24	13.37	0.86	0.38565
		2011-06-24	19.61	0.9	0.403587
		2015-07-10	17.39	0.91	0.408072
		2011-06-03	17.83	0.94	0.421525
		2006-09-15	8.228	0.968	0.434081
		2007-11-16	14.519	1.02	0.457399	0.7287	0.351566
		2014-05-09	12.99	2.23	1		0.533313	0.448494
